# Supplementary material for: Discovery of GLPG3667, a Selective ATP Competitive Tyrosine Kinase 2 Inhibitor for the Treatment of Autoimmune Diseases
Source: J Med Chem. 2024 May 28;67(11):8545–68. doi: 10.1021/acs.jmedchem.4c00769 (PMC11181332; doi:10.1021/acs.jmedchem.4c00769)
Supplement: Supplementary file 2 — jm4c00769_si_002.csv [file jm4c00769_si_002.csv]

Compound	SMILE	TYK2 IC50 (nM)
11	CN(C=N1)C2=C1C(NC(C3CC3)=O)=CC(N(C)C4=C(F)C=C(C#N)C=C4CC)=N2	0.72
12	CCC1=CC(C#N)=CC(F)=C1N(C2=CC(NC(NC)=O)=C3N=CN(C3=N2)C)C	0.32
13	CN1C2=NC(N(C3=C(F)C=C(C#N)C=C3CC)C)=CC(NC4=CC(N)=NC=N4)=C2N=C1	3.91
14	CN1C2=NC(N(C)[C@@H]3CC[C@@H](C#N)CC3)=CC(NC4=CC(N)=NC=N4)=C2N=C1	6
15	CN1C2=NC(N(C)C3CCOC4(CCC4)C3)=CC(NC5=CC(N)=NC=N5)=C2N=C1	7.5
16	CN1C2=NC(N(C)C(C3CC3)C(F)(F)F)=CC(NC4=CC(N)=NC=N4)=C2N=C1	0.96
17	CN1C(N=C2NC(C(F)(F)F)C3CC3)=C(C(NC4=NC=NC(N)=C4)=C2)N=C1	1
18	CN1C2=NC(OC(C3CC3)C(F)(F)F)=CC(NC4=NC=NC(N)=C4)=C2N=C1	1.2
19	CN1C2=NC(N(C3=C(CC)C=C(C#N)N=C3)C)=CC(NC4=CC(N)=NC=N4)=C2N=C1	0.42
20	CN1C2=NC(N(C)C3=C(C)C=C(C#N)N=C3)=CC(NC4=CC(N)=NC=N4)=C2N=C1	0.96
21	CC1=C(NC2=NC(N(C)C=N3)=C3C(NC4=CC(N)=NC=N4)=C2)C=NC(C#N)=C1	4.9
22	CN1C2=NC(OC3=CN=C(C#N)C=C3C)=CC(NC4=CC(N)=NC=N4)=C2N=C1	2.7
23	CN1C2=NC(OC3=C(F)C=C(S(C)(=O)=O)C=C3C)=CC(NC4=CC(N)=NC=N4)=C2N=C1	4.6
24	CN1C2=NC(OC3=CN=C(C#N)C=C3C)=CC(NC4=CC=C(C(N(C)C)=O)C=C4)=C2N=C1	12
25	CN1C2=NC(OC3=CN=C(C#N)C=C3C)=CC(NC4=CC=C(C(N(C)C)=O)C=N4)=C2N=C1	3.6
26	CN1C2=NC(OC3=CN=C(C#N)C=C3C)=CC(NC4=CC=C(C(N5CCOCC5)=O)C=N4)=C2N=C1	1.6
27	O=C(N1CCN(C)CC1)C2=CC=C(NC3=C4C(N(C)C=N4)=NC(OC5=CN=C(C#N)C=C5C)=C3)N=C2	1.8
28	O=C(N1C[C@]2([H])CCN(C)[C@]2([H])C1)C3=CC=C(NC4=C5C(N(C)C=N5)=NC(OC6=CN=C(C#N)C=C6C)=C4)N=C3	2.1
29	CN1C2=NC(OC3=CN=C(C#N)C=C3C)=CC(NC4=CC=C(N5CCOCC5)C=N4)=C2N=C1	3.6
9	CN1C=NC2=C(NC3=CC=C(N4CCOCC4)N=N3)C=C(OC5=C(C)C=C(C#N)N=C5)N=C21	2.3
30	CC1=CC(C#N)=NC=C1OC2=CC(NC3=NN=C(N4CCN(CC4)C)C=C3)=C5C(N(C)C=N5)=N2	2.4
31	CN1C2=NC(OC3=CN=C(C#N)C=C3C)=CC(NC4=CC=C(N5C[C@H](C)N(C)[C@H](C)C5)N=N4)=C2N=C1	3.3
